# Supplementary material for: Potential Defence Mechanisms Triggered by Monosodium Glutamate Sub-Chronic Consumption in Two-Year-Old Wistar Rats
Source: Nutrients. 2023 Oct 19;15(20):4436. doi: 10.3390/nu15204436 (PMC10610236; doi:10.3390/nu15204436)
Supplement: Supplementary file 1 [file nutrients-15-04436-s001.zip]

Archive with 1 entries (1 files):
- nutrients-2645633-supplementary.pdf
